# Supplementary material for: Assessing the Influence of Urine pH on the Efficacy of Ciprofloxacin and Fosfomycin in Immunocompetent and Immunocompromised Murine Models of Escherichia coli and Klebsiella pneumoniae Infection in the Lower Urinary Tract
Source: Antibiotics (Basel). 2024 Sep 1;13(9):827. doi: 10.3390/antibiotics13090827 (PMC11429092; doi:10.3390/antibiotics13090827)
Supplement: Supplementary file 1 [file antibiotics-13-00827-s001.zip]

Archive with 1 entries (1 files):
- antibiotics-3164430-supplementary.pdf
